# Supplementary material for: Copy number variations (CNVs) identified in Korean individuals
Source: BMC Genomics. 2008 Oct 18;9:492. doi: 10.1186/1471-2164-9-492 (PMC2576253; doi:10.1186/1471-2164-9-492)
Supplement: Additional file 1 — Comparison of CNV counts between CNAG, dChip and GEMCA algorithms in 116 Korean individuals. [file 1471-2164-9-492-S1.xls]

## Sheet: Sheet1
Additional file 1: Comparison of CNV counts among CNAG, GEMCA and dChip algorithms in each 116, 116 and 112 Korean individuals
sample id	CNV count (CNAG)	CNV count (GEMCA)	CNV count (dChip)	CNV count (detected in more than 2 methods)
07-060102	4	3	4	1
07-060103	3	4	2	2
07-060105	3	2	5	1
07-060109	1	2	0	0
07-060110	2	3	4	1
07-060112	5	3	3	1
07-060114	2	2	0	0
07-060119	6	3	6	4
07-060122	4	2	4	2
07-060123	3	1	3	1
07-060124	1	4	4	1
07-060126	5	2	7	1
07-060127	3	3	3	2
07-060130	2	1	2	1
07-060131	6	4	7	2
07-060133	6	4	3	2
07-060135	7	4	6	2
07-060137	6	3	6	2
07-060139	5	2	5	0
07-060144	1	3	5	1
07-060147	3	3	5	2
07-060148	4	3	5	2
07-060151	2	2	2	1
07-060152	3	2	1	0
07-060153	2	3	4	1
07-060155	4	2	3	1
07-060201	6	3	5	2
07-060204	3	2	4	0
07-060205	1	1	5	1
07-060208	6	1	3	0
07-060209	1	1	7	0
07-060212	4	3	8	0
07-060218	5	3	6	3
07-060223	3	1	5	1
07-060224	1	2	5	2
07-060228	3	4	6	0
07-060230	3	2	1	0
07-060231	4	6	6	3
07-060234	4	3	3	2
07-060238	5	3	4	2
07-060239	4	3	2	1
07-060240	2	3	8	3
07-060242	3	2	9	2
SN2-003	3	3	3	1
SN2-004	4	3	5	2
SN2-008	3	3	7	2
SN2-010	4	3	0	1
SN2-012	5	4	9	3
SN2-013	4	2	8	2
SN2-014	2	3	6	3
SN2-015	2	1	6	0
SN2-017	1	2	8	2
SN2-018	2	3	5	0
SN2-019	3	2	8	1
SN2-020	2	1	1	0
SN2-021	4	3	10	2
SN2-022	3	4	4	2
SN2-023	4	6	7	3
SN2-024	3	2	8	1
SN2-025	4	3	3	3
SN3-001	5	3	9	2
SN3-002	4	1	2	0
SN3-003	4	4	2	2
SN3-004	3	3	3	0
SN3-005	4	4	5	1
SN3-006	2	2	2	1
SN3-007	3	4	4	2
SN3-008	3	2	2	1
SN3-009	6	4	8	2
SN3-011	1	2	7	2
SN3-013	2	1	3	1
SN3-014	5	4	10	1
SP2-002	4	1	0	1
SP2-003	1	1	2	1
SP2-004	5	2	4	0
SP2-005	8	3	4	1
SP2-006	4	2	7	1
SP2-007	4	1	6	0
SP2-008	2	1	7	0
SP2-009	3	1	11	0
SP2-011	5	4	4	2
SP2-012	3	3	6	1
SP2-013	6	1	7	1
SP2-014	1	1	6	0
SP2-015	2	2	47	0
SP2-016	6	3	30	4
SP2-017	3	1	20	1
SP2-018	2	1	15	0
SP2-019	8	7	70	2
SP2-022	4	2	2	1
SP3-001	6	2	4	0
SP3-017	4	4	5	3
SP3-018	1	1	6	0
TN2-012	5	6	8	2
TN3-001	6	3	5	1
TN3-003	3	1	2	1
TN3-005	4	2	3	0
TN3-006	7	6	6	1
TN3-007	3	2	4	2
TN3-009	2	3	2	0
TN3-010	1	2	4	2
TN3-011	1	1	5	1
TN3-012	3	3	2	1
TN3-013	1	2	4	1
TN3-014	2	4	2	0
TN3-020	4	2	5	2
TN3-021	3	2	3	1
TN3-022	3	2	4	1
TN3-023	6	2	6	1
TN3-024	3	6	7	1
TN3-025	3	2	46	1
TN3-026	1	1	5	1
TN3-027	3	3	4	1
TN3-028	4	3	19	1
TN3-029	1	1	1	1
TN3-030	6	4	21	0
total	403	302	772	141
