# Supplementary material for: Copy number variations (CNVs) identified in Korean individuals
Source: BMC Genomics. 2008 Oct 18;9:492. doi: 10.1186/1471-2164-9-492 (PMC2576253; doi:10.1186/1471-2164-9-492)
Supplement: Additional file 4 — Detailed information on CNVRs identified from the Korean population. [file 1471-2164-9-492-S4.xls]

## Sheet: Sheet1
Additional File 4 : Korean CNV and CNV Regions (bold box)
*Red text represent CNVs in each CNVR
CNV					CNV Region
sample	chr	stat	start	end
07-060218	1	3	4447049	4592905
SP2-003	1	3	54627572	55050700	CNVR1	54627572	55050700	gain
07-060238	1	3	54674469	55037815
07-060147	1	1	79834086	80023054
SN2-012	1	1	186078811	186267341
SN3-005	2	1	51247338	51334758
SN2-023	2	1	114513788	114806827
SN3-009	3	1	3331381	3387838
07-060218	3	3	6303872	6375507	CNVR2	6303872	6375507	mix
TN3-010	3	1	6327424	6467256
SN2-021	3	3	24536898	25207257
SN2-022	3	4	63182324	63365781
07-060238	3	4	189069542	189085265
SN2-025	5	4	771021	874726	CNVR3	771021	876820	gain
SN2-021	5	4	771021	876820
SN2-013	5	3	17544212	17742286
TN3-003	5	4	32152371	32185000
07-060102	5	3	178717241	178816693
SN2-022	6	1	9372877	9502146
TN3-007	6	1	11887485	12042950
07-060119	6	1	31467627	31526000	CNVR4	31467627	31559455	loss
07-060126	6	1	31467627	31559455
07-060240	6	1	31468074	31559455
SN2-013	6	1	31487910	31559455
SN2-004	6	1	65789136	65913525
07-060231	6	1	94513757	94544634
07-060201	6	1	124050618	124078760
07-060122	6	3	162769528	162953481
SN3-013	7	3	9600065	9680967
SP3-017	7	1	16125085	16168674
07-060240	7	4	152996597	153095128
SN2-008	8	3	3676118	5938253	CNVR5	3676118	5938253	mix
TN3-024	8	3	3724126	5780359
SN3-006	8	1	3981508	4010103
SN3-003	8	1	4656521	4688714
TN3-007	8	1	4656521	4688714
TN2-012	8	3	4754112	5926402
SP2-011	8	1	5160043	5181606
07-060137	8	1	8384658	8484184
SP2-016	8	4	12285367	12466379
07-060105	8	3	14285269	14393366
SP2-019	8	3	50608009	50701922	CNVR6	50608009	50701922	gain
TN3-012	8	4	50608009	50701922
07-060205	8	1	89888879	90065906
TN3-001	8	1	91219902	91279366
07-060131	8	3	91901615	92079653
07-060224	9	1	9928319	9964220
SP2-011	9	1	11942643	11997375
07-060144	9	1	18027325	18099235
SN3-001	10	3	47030119	47120957
SN2-003	10	1	58382083	59072780	CNVR7	58382083	59072780	loss
SN2-014	10	1	58572176	58606915
SN2-014	11	3	18894043	18918255
07-060231	11	1	25161225	25639144	CNVR8	25161225	25639144	loss
07-060124	11	1	25191667	25579163
07-060133	12	3	27221666	27645109
SP2-019	12	3	74182931	74400721
07-060119	12	4	132119912	132236409
07-060127	13	3	42385885	42632689
SN3-014	13	1	66129506	66217982
SP2-013	13	4	101538372	101579656
07-060103	14	1	19336854	19489991	CNVR9	19336854	19489991	mix
07-060135	14	1	19336854	19489991
07-060234	14	1	19336854	19489991
07-060223	14	3	19336854	19489991
SN2-017	14	3	19336854	19489991
SN2-025	14	3	19336854	19489991
SN3-008	14	3	19336854	19489991
SP2-016	14	3	19336854	19489991
TN3-025	14	3	19336854	19489991
07-060110	14	3	19336854	19489991
07-060123	14	3	19336854	19489099
07-060131	14	3	19336854	19489991
07-060224	14	3	19336854	19489991
07-060239	14	3	19336854	19489991
07-060242	14	3	19336854	19489991
SN2-014	14	3	19336854	19489770
SN2-019	14	3	19336854	19489991
SN3-001	14	3	19336854	19489991
SP2-012	14	3	19336854	19489991
SP3-017	14	3	19336854	19489991
TN3-022	14	3	19336854	19489991
TN3-027	14	3	19336854	19489991
TN3-028	14	3	19336854	19489991
SN2-004	14	1	19337785	19489991
TN3-011	14	3	19362325	19489770
07-060148	14	3	19362325	19489991
07-060218	14	3	19362325	19489991
TN3-020	14	3	19362325	19489991
TN3-021	14	3	19362325	19489991
SP2-022	14	1	19362693	19489991
TN2-012	14	1	19384798	19489991
SN3-003	14	1	21525454	22040167	CNVR10	21525454	22044096	loss
SN2-012	14	1	21632122	22044096
07-060112	14	1	21643283	21960251
07-060119	14	1	21643283	22038694
SP2-002	14	1	21671771	22040167
07-060103	14	4	105685710	106059069	CNVR11	105685710	106059069	gain
SN2-010	14	4	105685710	106059069
07-060151	14	4	105786534	106059069
TN3-010	14	4	105786534	106011769
SN2-012	15	4	18427103	19407629	CNVR12	18427103	20053967	mix
SP2-017	15	4	18427103	19407629
07-060127	15	1	18711364	19226963
07-060148	15	1	18758300	19821420
07-060130	15	3	18758300	20053967
07-060153	15	3	18758300	19887487
SN2-025	15	3	18758300	20005562
SP2-016	15	4	18758300	20005562
SN3-007	15	3	18782954	19366762
07-060122	15	3	18782954	20005562
SP2-006	15	3	18782954	20005562
TN3-013	15	4	18782954	20053967
TN3-020	15	3	18846169	20005562
07-060135	15	4	19146832	19295027
SN3-007	15	1	22140119	22300674	CNVR13	22140119	22300674	loss
SN2-023	15	1	22140119	22300674
SN3-009	15	1	22140119	22300674
TN3-026	15	4	29995432	30018232
07-060242	16	1	74429965	74586365
07-060155	16	1	76642623	76693914
SN2-008	17	1	31473221	31501499	CNVR14	31473221	31501499	loss
TN3-023	17	1	31473221	31501499
TN3-029	17	1	31473221	31501499
07-060119	18	3	7073747	7528274
07-060201	19	3	48024719	48316887
SP3-017	20	3	8837613	9211914
SN3-011	20	1	14708044	14839787
07-060137	21	3	19117528	20135106
SN3-011	21	1	22153780	22438647
07-060231	21	1	31091046	31313678
07-060234	22	1	15775610	15992718
07-060133	22	3	20673054	20904355	CNVR15	20673054	20904355	gain
SP2-005	22	3	20673054	20892741
SP2-016	22	3	24043842	24235159	CNVR16	24043842	24235625	mix
SN2-024	22	3	24049288	24229975
07-060240	22	1	24049288	24235625
TN3-006	22	3	24049288	24235625
07-060147	22	3	24070521	24229975
SN2-023	22	3	24070521	24211215
SN2-017	22	3	24073240	24229975
49					16				65
