# Supplementary material for: Copy number variations (CNVs) identified in Korean individuals
Source: BMC Genomics. 2008 Oct 18;9:492. doi: 10.1186/1471-2164-9-492 (PMC2576253; doi:10.1186/1471-2164-9-492)
Supplement: Additional file 5 — A list of genes contained in CNVRs identified from the Korean population. [file 1471-2164-9-492-S5.xls]

## Sheet: Sheet1
Additional File 5: genes which were encompassed in Korean CNVRs
bold: two more genes in one CNV region
Novel CNV Regions							Known CNV Regions
chr	start	end	size	name2	CNVstat		chr	start	end	size	name2	CNVstat
12	74182931	74400721	217790	KRR1	Gain		1	54627572	55050700	423128	C1orf179	gain
18	7073747	7528274	454527	LAMA1	Gain						SSBP3
				LRRC30							PARS2
21	31091046	31313678	222632	KRTAP8-1	Loss						ACOT11
				KRTAP11-1							TTC22
											C1orf175
											TTC4
											C1orf177
							5	771021	876820	105799	ZDHHC11	gain
							5	32152371	32185000	32629	GOLPH3	gain
							6	31467627	31559455	91828	HCP5	loss
							6	162769528	162953481	183953	PARK2	gain
							7	16125085	16168674	43589	LOC729920	loss
											LOC442511
							8	3676118	5938253	2262135	CSMD1	mix
							8	14285269	14393366	108097	SGCZ
							8	91901615	92079653	178038	TMEM55A	gain
											EFCBP1
							9	9928319	9964220	35901	PTPRD	loss
							11	18894043	18918255	24212	MRGPRX1	gain
							12	27221666	27645109	423443	STK38L	gain
											ARNTL2
											PPFIBP1
							12	132119912	132236409	116497	ZNF10	gain
											ZNF84
											ZNF140
							13	42385885	42632689	246804	EPSTI1	gain
											DNAJC15
							13	66129506	66217982	88476	PCDH9	loss
							13	101538372	101579656	41284	FGF14	gain
							14	19336854	19489991	153137	OR4K1	mix
											OR4N2
											OR4K2
											OR4K5
							15	18427103	20053967	1626864	OR4N4	mix
											LOC650137
											LOC283755
											POTE15
											OR4M2
							16	76642623	76693914	51291	WWOX	loss
							19	48024719	48316887	292168	PSG2	gain
											PSG1
											PSG6
											PSG7
											PSG11
							20	8837613	9211914	374301	PLCB4	gain
							20	14708044	14839787	131743	C20orf133	loss
							22	15775610	15992718	217108	IL17RA	loss
											CECR6
											GAB4
							22	24043842	24235625	191783	LOC91353	mix
											LRP5L
